# Supplementary material for: Vitamin B12 produced by Cetobacterium somerae improves host resistance against pathogen infection through strengthening the interactions within gut microbiota
Source: Microbiome. 2023 Jun 15;11:135. doi: 10.1186/s40168-023-01574-2 (PMC10268390; doi:10.1186/s40168-023-01574-2)
Supplement: Supplementary file 3 — Additional file 2: Table S1. Sequences of primers used for qPCR analysis. Table S2. Susceptibility of Bacillus velezensis 1704-Y to 6 different antibiotics. Table S3. Statistics for short-read Illumina sequencing. Table S4. The detailed taxonomic information for each node. Table S5. List of antibodies used for western blots. [file 40168_2023_1574_MOESM2_ESM.xlsx]

## Sheet: Table S1
Table S1 Sequences of primers used for qPCR analysis
Gene Name	Forward (5’→3’)	Reverse (5’→3’)
Universal bacteria	CCTACGGGAGGCAGCAG	ATTACCGCGGCTGCTGG
Aero	CGCCAGCTGGTCAAGACTGT	CCAGTTGGTGGCTGTGTCGT
Ceto	AGTTTGATCCTGGCTCAGGATG	GAGGCAAGTTCCTTACGCGTT

## Sheet: Sheet2
Table S2 Susceptibility of Bacillus velezensis 1704-Y to 6 different antibiotics
Antibiotics	Inhibition zone diameter (mm)	susceptibility
1-Ofloxacin	28 ± 0.3	S
2-Ampicillin	25 ± 0.5	S
3-Ceftazidime	22 ± 0.2	S
4-Erythromycin	24 ± 0.5	S
5-Chloramphenicol	25 ± 0.2	S
6-Polymixin B	10 ± 0.4	I
Note: The diameter of the zone of inhibition from three independent experiments; S, sensitive; I, intermediate; R, resistant.

## Sheet: Table S3
Table S3 Statistics for short-read Illumina sequencing
Assembly	CS2105-BJ
HQ Reads	7690426
HQ Reads %	98.67
HQ Data (bp)	1123631687
HQ Data %	96.11
Average Read Length (bp)	146
Coverage (×)	377
Q30 rate (%)	93.7
N50	166112
GC content (%)	29.15

## Sheet: Table S4
Table S4 The detailed taxonomic information for each node
Group	OTU_ID	Abundance	node.degree	node.betw	node.stress	node.evcent	Clustering.Coefficient	No. module	Zi	Pi	Style	Phylum	Genus
CK	OTU0001	0.367992	1	0	0	1.38708e-58	0	12	0	0	Peripheral nodes	Proteobacteria	Shigella
CK	OTU0002	0.0237635	1	0	0	9.40389e-05	0	1	-1.6641	0	Peripheral nodes	Fusobacteria	Cetobacterium
CK	OTU0003	0.0571897	1	0	0	1.38708e-58	0	12	0	0	Peripheral nodes	Proteobacteria	Escherichia
CK	OTU0004	0.00225239	14	128.361	1170	0.275617	0.131868	3	1.76887	0.520408	Peripheral nodes	Proteobacteria	Burkholderia
CK	OTU0005	0.00659945	1	0	0	1.38708e-58	0	8	0	0	Peripheral nodes	Proteobacteria	Aeromonas
CK	OTU0006	0.0862272	2	135	690	0.00684658	0	1	-0.693375	0	Peripheral nodes	Fusobacteria	Cetobacterium
CK	OTU0007	0.0503799	1	0	0	1.48937e-49	0	6	0	0	Peripheral nodes	Fusobacteria	Cetobacterium
CK	OTU0008	0.0552721	3	1.09303	9	0.042038	0.333333	1	0.27735	0	Peripheral nodes	Firmicutes	Firmicutes_unclassified
CK	OTU0009	0.00732442	1	0	0	1.38708e-58	0	10	0	0	Peripheral nodes	Proteobacteria	Escherichia
CK	OTU0011	0.00618992	1	0	0	1.38708e-58	0	10	0	0	Peripheral nodes	Firmicutes	Bacillus
CK	OTU0020	0.0249146	6	17.1036	178	0.137265	0.466667	0	-0.154598	0.611111	Peripheral nodes	Proteobacteria	Shewanella
CK	OTU0022	0.0234287	1	0	0	1.48937e-49	0	6	0	0	Peripheral nodes	Actinobacteria	Bifidobacterium
CK	OTU0023	0.0151884	2	0.21267	4	0.0696501	0	3	-1.12906	0	Peripheral nodes	Proteobacteria	Shewanella
CK	OTU0024	0.01448	16	179.787	1640	0.326789	0.158333	3	1.35488	0.617188	Peripheral nodes	Proteobacteria	Shewanella
CK	OTU0028	0.0171143	4	88.5	1165	0.0052302	0	5	1.36083	0	Peripheral nodes	Deinococcus-Thermus	Thermus
CK	OTU0029	0.0225848	3	4.25381	109	0.084306	0	0	-0.680232	0.444444	Peripheral nodes	Proteobacteria	Helicobacteraceae_unclassified
CK	OTU0030	0.0129941	1	0	0	5.62148e-46	0	4	-1	0	Peripheral nodes	Proteobacteria	Shewanella
CK	OTU0038	0.0166633	2	2	4	2.72146e-36	0	2	0	0	Peripheral nodes	Chlamydiae	Parachlamydiaceae_unclassified
CK	OTU0041	0.0148149	1	0	0	0.0107021	0	0	-1.20587	0	Peripheral nodes	Proteobacteria	Alphaproteobacteria_unclassified
CK	OTU0044	0.00311295	4	88.5	1165	0.0052302	0	5	1.36083	0	Peripheral nodes	Deinococcus-Thermus	Meiothermus
CK	OTU0046	0.00333708	4	1.08068	7	0.108905	0.5	0	-0.680232	0.5	Peripheral nodes	Proteobacteria	Deltaproteobacteria_unclassified
CK	OTU0047	0.000907597	1	0	0	1.38708e-58	0	7	0	0	Peripheral nodes	Proteobacteria	Citrobacter
CK	OTU0050	0.00279197	1	0	0	1.38708e-58	0	7	0	0	Peripheral nodes	Proteobacteria	Alphaproteobacteria_unclassified
CK	OTU0060	0.00933607	3	93	463	0.000813346	0	1	0.27735	0	Peripheral nodes	Fusobacteria	Fusobacteria_unclassified
CK	OTU0070	0.00874392	12	70.9155	809	0.290769	0.318182	3	0.526897	0.611111	Peripheral nodes	Chlamydiae	Chlamydia
CK	OTU0072	0.00805769	9	25.95	360	0.251727	0.416667	3	0.112906	0.592593	Peripheral nodes	Proteobacteria	Alphaproteobacteria_unclassified
CK	OTU0074	0.00569185	4	47.9	507	0.0925628	0.166667	0	-0.154598	0.375	Peripheral nodes	Chlamydiae	Candidatus_Metachlamydia
CK	OTU0077	0.00735762	7	6.50513	51	0.192104	0.52381	3	0.526897	0.244898	Peripheral nodes	Planctomycetes	Isosphaeraceae_unclassified
CK	OTU0078	0.00686508	1	0	0	1.38708e-58	0	8	0	0	Peripheral nodes	Proteobacteria	Alphaproteobacteria_unclassified
CK	OTU0092	0.00477872	4	11.5	15	5.10233e-36	0	2	2.16025	0	Peripheral nodes	Actinobacteria	Rhodococcus
CK	OTU0102	0.000182626	1	0	0	1.15892e-36	0	2	-1.08012	0	Peripheral nodes	Proteobacteria	Pectobacterium
CK	OTU0107	0.00487833	1	0	0	5.62148e-46	0	4	-1	0	Peripheral nodes	Proteobacteria	Shinella
CK	OTU0114	0.00213064	1	0	0	1.38708e-58	0	11	0	0	Peripheral nodes	Proteobacteria	Rhizobiales_unclassified
CK	OTU0130	0.00370786	5	11.0067	49	0.0673513	0.3	0	0.896669	0	Peripheral nodes	Planctomycetes	Planctomycetales_unclassified
CK	OTU0134	0.00366636	2	47	128	0.0233142	0	0	-0.680232	0	Peripheral nodes	Actinobacteria	Acidimicrobiia_unclassified
CK	OTU0140	0.00404268	8	36.4414	386	0.158895	0.214286	0	1.4223	0.375	Peripheral nodes	Proteobacteria	Proteobacteria_unclassified
CK	OTU0164	0.00344223	1	0	0	0.0318668	0	3	-1.54306	0	Peripheral nodes	Actinobacteria	Nesterenkonia
CK	OTU0186	0.00144441	1	0	0	1.38708e-58	0	11	0	0	Peripheral nodes	Proteobacteria	Bosea
CK	OTU0187	0.00316552	4	5.00809	117	0.117811	0.333333	3	-0.715074	0.375	Peripheral nodes	Proteobacteria	Alphaproteobacteria_unclassified
CK	OTU0200	0.00239351	1	0	0	9.40389e-05	0	1	-1.6641	0	Peripheral nodes	Firmicutes	Firmicutes_unclassified
CK	OTU0201	0.000860557	9	71.8058	800	0.18883	0.194444	0	1.4223	0.493827	Peripheral nodes	Firmicutes	Pediococcus
CK	OTU0230	0.00153019	1	0	0	1.38708e-58	0	9	0	0	Peripheral nodes	Proteobacteria	Betaproteobacteria_unclassified
CK	OTU0231	0.00231603	2	1	1	2.97874e-49	0	6	0	0	Peripheral nodes	Actinobacteria	Actinobacteria_unclassified
CK	OTU0245	0.00224409	1	0	0	0.00269558	0	0	-1.20587	0	Peripheral nodes	Actinobacteria	Actinobacteria_unclassified
CK	OTU0262	0.00034865	2	0.5	2	0.0237701	0	0	-0.680232	0	Peripheral nodes	Proteobacteria	Proteobacteria_unclassified
CK	OTU0265	0.00172111	1	0	0	1.71401e-36	0	2	-1.08012	0	Peripheral nodes	Proteobacteria	Alphaproteobacteria_unclassified
CK	OTU0301	0.00164364	5	59.7286	690	0.0798753	0.2	0	-0.154598	0.56	Peripheral nodes	Proteobacteria	Shewanella
CK	OTU0305	0.0001	2	5	6	2.10332e-36	0	2	0	0	Peripheral nodes	Firmicutes	Clostridiales_unclassified
CK	OTU0319	0.00168791	3	47.25	587	0.00122582	0	5	0.408248	0	Peripheral nodes	Bacteroidetes	Flavobacterium
CK	OTU0333	0.00156339	2	0.5	1	2.99901e-36	0	2	0	0	Peripheral nodes	Planctomycetes	Planctomycetia_unclassified
CK	OTU0337	0.00116493	3	14.3087	87	0.0262478	0	1	0.27735	0	Peripheral nodes	Firmicutes	Firmicutes_unclassified
CK	OTU0354	0.0002	2	2	2	9.09575e-46	0	4	1	0	Peripheral nodes	Firmicutes	Lactococcus
CK	OTU0358	0.00146654	8	153.232	1500	0.138238	0.0714286	0	0.896669	0.5625	Peripheral nodes	Proteobacteria	Hyphomicrobium
CK	OTU0366	0.00103765	4	31.0246	344	0.0576114	0	1	1.24808	0	Peripheral nodes	Firmicutes	Bacillus
CK	OTU0406	0.001	2	2	2	9.09575e-46	0	4	1	0	Peripheral nodes	Proteobacteria	Alphaproteobacteria_unclassified
CK	OTU0410	0.00120644	7	33.7454	361	0.152123	0.238095	1	0.27735	0.653061	Connectors	Planctomycetes	Planctomycetaceae_unclassified
CK	OTU0429	0.000581083	10	24.0603	371	0.289893	0.511111	3	0.112906	0.62	Peripheral nodes	Proteobacteria	Methylosinus
CK	OTU0439	0.00107085	9	156.244	688	0.198949	0.277778	0	0.896669	0.567901	Peripheral nodes	Firmicutes	Lactobacillus
CK	OTU0550	0.000772011	11	208.177	1944	0.234177	0.127273	1	0.27735	0.661157	Connectors	Firmicutes	Lactobacillus
CK	OTU0583	0.000683465	6	37.3498	300	0.111004	0.333333	1	0.27735	0.611111	Peripheral nodes	Proteobacteria	Shewanella
CK	OTU0598	0.0004	2	0.25	1	0.00120943	0	5	-0.544331	0	Peripheral nodes	Planctomycetes	Planctomycetales_unclassified
CK	OTU0600	0.000675163	2	2	4	2.72146e-36	0	2	0	0	Peripheral nodes	Cyanobacteria	Cyanobacteria_unclassified
CK	OTU0731	0.000492537	5	253.718	2914	0.0415916	0	5	-0.544331	0.48	Peripheral nodes	Chlamydiae	Chlamydiia_unclassified
CK	OTU0781	0.000439963	9	13.4108	322	0.275453	0.583333	3	0.112906	0.592593	Peripheral nodes	Firmicutes	Staphylococcus
CK	OTU1043	0.000243502	5	207.025	1260	0.058403	0	1	2.2188	0	Peripheral nodes	Firmicutes	Firmicutes_unclassified
CK	OTU1096	0.000204763	10	126.547	859	0.224445	0.222222	1	0.27735	0.62	Peripheral nodes	Proteobacteria	Rhodospirillaceae_unclassified
CK	OTU1203	0.000190927	6	130.725	1403	0.131154	0.0666667	0	-0.680232	0.722222	Connectors	Firmicutes	Lactobacillus
CK	OTU1210	0.00018816	2	0.21267	4	0.0696501	0	3	-1.12906	0	Peripheral nodes	Bacteroidetes	Paramuribaculum
CK	OTU1280	0.000166024	2	0.25	1	0.00120943	0	5	-0.544331	0	Peripheral nodes	Bacteroidetes	Bacteroidales_unclassified
CK	OTU1289	0.000132819	13	100.683	1074	0.300159	0.24359	0	1.94794	0.591716	Peripheral nodes	Firmicutes	Firmicutes_unclassified
CK	OTU1291	0.00016049	4	15.8831	222	0.100461	0	1	-0.693375	0.5	Peripheral nodes	Firmicutes	Gracilibacillus
CK	OTU1328	0.000149421	1	0	0	0.000141729	0	5	-1.49691	0	Peripheral nodes	Firmicutes	Lactobacillus
CK	OTU1358	0.00014112	2	1.25	5	0.0134136	0	1	-0.693375	0	Peripheral nodes	Bacteroidetes	Membranicola
CK	OTU1441	0.000116217	1	0	0	1.38708e-58	0	9	0	0	Peripheral nodes	Firmicutes	Gracilibacillus
CK	OTU1685	7.47107e-05	1	0	0	0.0230025	0	0	-1.20587	0	Peripheral nodes	Proteobacteria	Luteimonas
B	OTU0001	0.0488037	3	101	1247	0.023093	0.333333	0	-0.582162	0.444444	Peripheral nodes	Proteobacteria	Shigella
B	OTU0002	0.0187359	3	101.746	584	0.00663982	0	2	0.811107	0	Peripheral nodes	Fusobacteria	Cetobacterium
B	OTU0004	0.00628642	7	91.5291	980	0.108542	0.285714	1	0.255551	0.612245	Peripheral nodes	Proteobacteria	Burkholderia
B	OTU0005	0.036985	3	4.76139	13	0.0140165	0.333333	0	-0.582162	0.444444	Peripheral nodes	Proteobacteria	Aeromonas
B	OTU0008	0.0917186	2	0	0	0.0264849	1	1	-1.46942	0.5	Peripheral nodes	Firmicutes	Firmicutes_unclassified
B	OTU0011	0.019394	6	26.3434	375	0.0837416	0.333333	3	-0.400237	0.277778	Peripheral nodes	Firmicutes	Bacillus
B	OTU0016	0.0204154	2	11.9838	37	0.0060314	0	0	-1.09964	0.5	Peripheral nodes	Proteobacteria	Enterobacterales_unclassified
B	OTU0018	0.0121684	8	122.817	907	0.136859	0.214286	3	0.338662	0.21875	Peripheral nodes	Firmicutes	Clostridiaceae_unclassified
B	OTU0020	0.0311167	6	60.608	636	0.0699391	0.2	0	-0.0646846	0.611111	Peripheral nodes	Proteobacteria	Shewanella
B	OTU0022	0.00545006	2	1.60409	12	0.0123048	0	4	-1.25877	0	Peripheral nodes	Actinobacteria	Bifidobacterium
B	OTU0023	0.0307945	10	72.379	642	0.125692	0.4	4	1.73506	0	Peripheral nodes	Proteobacteria	Shewanella
B	OTU0025	0.0167684	1	0	0	1.96281e-71	0	5	0	0	Peripheral nodes	Proteobacteria	Schlegelella
B	OTU0026	0.000562144	14	288.759	2553	0.162199	0.021978	0	3.04018	0.530612	Module hubs	Actinobacteria	Actinobacteria_unclassified
B	OTU0028	0.0173305	1	0	0	1.96281e-71	0	6	0	0	Peripheral nodes	Deinococcus-Thermus	Thermus
B	OTU0029	0.00279016	5	164.854	580	0.0353254	0.1	0	0.452792	0.32	Peripheral nodes	Proteobacteria	Helicobacteraceae_unclassified
B	OTU0030	0.00848015	5	2.77916	18	0.0399074	0.6	4	-0.136083	0	Peripheral nodes	Proteobacteria	Shewanella
B	OTU0034	0.0119764	8	13.5074	258	0.150137	0.535714	3	0.708111	0	Peripheral nodes	Proteobacteria	Gammaproteobacteria_unclassified
B	OTU0036	0.00332488	7	15.2176	216	0.123864	0.238095	3	-0.400237	0.44898	Peripheral nodes	Chlamydiae	Neochlamydia
B	OTU0038	0.00114485	20	575.934	3968	0.249556	0.131579	4	1.36083	0.71	Connectors	Chlamydiae	Parachlamydiaceae_unclassified
B	OTU0042	0.0176047	3	2.38987	31	0.0410242	0.666667	4	-0.884538	0	Peripheral nodes	Proteobacteria	Pseudomonas
B	OTU0043	0.0310139	4	9.98775	56	0.0451623	0.333333	4	-0.884538	0.375	Peripheral nodes	Chlamydiae	Chlamydiia_unclassified
B	OTU0044	0.0217591	1	0	0	1.96281e-71	0	6	0	0	Peripheral nodes	Deinococcus-Thermus	Meiothermus
B	OTU0045	0.00650579	4	21.9417	202	0.0369036	0	0	-0.0646846	0.375	Peripheral nodes	Proteobacteria	Enterobacterales_unclassified
B	OTU0046	0.0212587	1	0	0	0.000667555	0	2	-1.45999	0	Peripheral nodes	Proteobacteria	Deltaproteobacteria_unclassified
B	OTU0047	0.00829506	1	0	0	0.0222578	0	4	-1.63299	0	Peripheral nodes	Proteobacteria	Citrobacter
B	OTU0050	0.00211832	2	0.169192	3	0.0342022	0	0	-0.582162	0	Peripheral nodes	Proteobacteria	Alphaproteobacteria_unclassified
B	OTU0051	0.00346884	8	93.0365	803	0.0746346	0.107143	4	-0.51031	0.59375	Peripheral nodes	Firmicutes	Geobacillus
B	OTU0053	0.0134915	12	343.691	2578	0.157996	0.151515	1	0.83054	0.680556	Connectors	Firmicutes	Lactobacillus
B	OTU0054	0.0275725	3	101	1390	0.00940308	0.333333	1	-0.319438	0	Peripheral nodes	Proteobacteria	Cellvibrio
B	OTU0058	0.00698567	3	2.27556	25	0.0367378	0.333333	3	-1.13914	0	Peripheral nodes	Acidobacteria	Pyrinomonas
B	OTU0062	0.0138205	2	0	0	0.00257023	1	1	-0.894427	0	Peripheral nodes	Proteobacteria	Bradyrhizobium
B	OTU0063	0.0018921	7	50.9156	208	0.0696159	0.333333	4	0.238145	0.244898	Peripheral nodes	Proteobacteria	Moraxella
B	OTU0066	0.00735586	4	65.1883	263	0.0151467	0	1	-0.319438	0.375	Peripheral nodes	Firmicutes	Firmicutes_unclassified
B	OTU0069	0.00979639	1	0	0	0.000442908	0	1	-1.46942	0	Peripheral nodes	Actinobacteria	Nocardia
B	OTU0090	0.0150819	1	0	0	0.00155643	0	0	-1.09964	0	Peripheral nodes	Bacteroidetes	Bacteroides
B	OTU0093	0.000774662	8	265.23	1437	0.101208	0.285714	1	1.40553	0.40625	Peripheral nodes	Firmicutes	Ruminococcus
B	OTU0096	0.0149311	2	2.43168	14	0.00959269	0	0	-0.582162	0	Peripheral nodes	Planctomycetes	Planctomyces
B	OTU0103	0.00763008	6	2.40915	56	0.114034	0.533333	3	-0.0307875	0	Peripheral nodes	Proteobacteria	Alphaproteobacteria_unclassified
B	OTU0107	0.00298896	1	0	0	0.00650265	0	0	-1.09964	0	Peripheral nodes	Actinobacteria	Rhodococcus
B	OTU0113	0.00255022	3	31.6452	89	0.0393356	0	0	-0.0646846	0	Peripheral nodes	Proteobacteria	Shinella
B	OTU0119	0.0121958	3	0.561199	7	0.0414405	0.666667	4	-1.25877	0.444444	Peripheral nodes	Proteobacteria	Aeromonas
B	OTU0120	0.00248852	1	0	0	0.0137596	0	3	-1.87803	0	Peripheral nodes	Actinobacteria	Mycolicibacterium
B	OTU0135	0.00852814	8	65.9328	635	0.115345	0.214286	4	-0.136083	0.46875	Peripheral nodes	Proteobacteria	Helicobacteraceae_unclassified
B	OTU0136	0.00850757	6	110.449	542	0.0988947	0.2	4	-0.51031	0.444444	Peripheral nodes	Proteobacteria	Shewanella
B	OTU0148	0.00974155	12	132.141	1276	0.197797	0.257576	3	1.44701	0.291667	Peripheral nodes	Proteobacteria	Acinetobacter
B	OTU0153	0.00324261	5	91.209	338	0.0242726	0.1	0	0.452792	0.32	Peripheral nodes	Actinobacteria	Propionibacterium
B	OTU0155	0.00509358	15	427.273	2700	0.177992	0.0190476	0	2.5227	0.622222	Network hubs	Firmicutes	Firmicutes_unclassified
B	OTU0174	0.00808939	2	0	0	0.00257023	1	1	-0.894427	0	Peripheral nodes	Proteobacteria	Epsilonproteobacteria_unclassified
B	OTU0176	0.00821279	1	0	0	1.96281e-71	0	5	0	0	Peripheral nodes	Proteobacteria	Methylophilus
B	OTU0180	0.00773291	6	96.2414	521	0.0510597	0.0666667	0	0.452792	0.444444	Peripheral nodes	Proteobacteria	Betaproteobacteria_unclassified
B	OTU0186	0.00423665	2	2.70996	16	0.0372622	0	2	-1.45999	0.5	Peripheral nodes	Proteobacteria	Bosea
B	OTU0190	0.00752725	1	0	0	0.0127541	0	3	-1.87803	0	Peripheral nodes	Proteobacteria	Gemmobacter
B	OTU0203	0.00630698	2	0.169192	3	0.0342022	0	0	-0.582162	0	Peripheral nodes	Proteobacteria	Burkholderiales_unclassified
B	OTU0215	0.00200864	3	102.584	347	0.00440537	0	1	-0.319438	0	Peripheral nodes	Proteobacteria	Proteobacteria_unclassified
B	OTU0223	0.00649894	1	0	0	0.00232173	0	0	-1.09964	0	Peripheral nodes	Planctomycetes	Isosphaeraceae_unclassified
B	OTU0229	0.00606705	7	261.43	1350	0.0229945	0.0952381	1	1.98052	0	Peripheral nodes	Proteobacteria	Alkanindiges
B	OTU0235	0.00433262	2	14.2086	52	0.00627426	0	0	-1.09964	0.5	Peripheral nodes	Planctomycetes	Gemmata
B	OTU0238	0.00593679	3	22.2226	95	0.00365726	0	0	-0.0646846	0	Peripheral nodes	Actinobacteria	Leifsonia
B	OTU0239	0.00530609	5	20.554	222	0.0839891	0.4	3	-1.13914	0.48	Peripheral nodes	Proteobacteria	Acinetobacter
B	OTU0247	0.00497018	10	374.905	1953	0.0646784	0.0222222	0	1.48775	0.54	Peripheral nodes	Proteobacteria	Acinetobacter
B	OTU0249	0.00225543	4	23.1793	206	0.0546886	0.166667	0	-0.0646846	0.375	Peripheral nodes	Proteobacteria	Rhodospirillales_unclassified
B	OTU0262	0.0022143	9	158.399	1642	0.0933961	0.138889	0	0.452792	0.641975	Connectors	Proteobacteria	Proteobacteria_unclassified
B	OTU0266	0.00160417	6	65.7275	540	0.0736468	0.2	3	-0.769686	0.444444	Peripheral nodes	Proteobacteria	Methyloversatilis
B	OTU0273	0.00319462	8	108.37	971	0.148753	0.321429	3	-0.0307875	0.40625	Peripheral nodes	Proteobacteria	Acinetobacter
B	OTU0274	0.0022	1	0	0	0.000945368	0	1	-1.46942	0	Peripheral nodes	Actinobacteria	Actinobacteria_unclassified
B	OTU0277	0.00515527	9	55.0968	661	0.117739	0.333333	4	1.36083	0	Peripheral nodes	Planctomycetes	Planctomycetales_unclassified
B	OTU0307	0.000137108	6	286.202	1115	0.020893	0.0666667	1	0.83054	0.277778	Peripheral nodes	Proteobacteria	Crenalkalicoccus
B	OTU0318	0.00178926	5	75.0514	186	0.0221982	0	0	-0.0646846	0.48	Peripheral nodes	Proteobacteria	Alphaproteobacteria_unclassified
B	OTU0320	0.00353054	14	583.3	2909	0.126859	0.043956	3	0.708111	0.602041	Peripheral nodes	Planctomycetes	Rhodopirellula
B	OTU0327	0.00235826	10	168.798	1927	0.122572	0.155556	4	0.238145	0.56	Peripheral nodes	Proteobacteria	Schlegelella
B	OTU0340	0.00387331	13	176.062	1858	0.211518	0.24359	3	1.81646	0.272189	Peripheral nodes	Proteobacteria	Janthinobacterium
B	OTU0354	0.00141907	5	189.934	1097	0.0367707	0	2	0.811107	0.48	Peripheral nodes	Firmicutes	Lactococcus
B	OTU0366	0.000616988	9	47.9872	666	0.154796	0.194444	3	0.338662	0.37037	Peripheral nodes	Firmicutes	Bacillus
B	OTU0385	0.00309179	5	39.8392	279	0.0379008	0.1	0	0.970269	0	Peripheral nodes	Proteobacteria	Defluviimonas
B	OTU0397	0.00289299	4	4.44776	35	0.0346876	0.666667	4	-0.51031	0	Peripheral nodes	Proteobacteria	Brevundimonas
B	OTU0401	0.00174128	4	117.554	737	0.0286046	0	2	0.811107	0.375	Peripheral nodes	Firmicutes	Paenibacillus
B	OTU0429	0.00115857	4	89.5166	268	0.00607286	0	0	-0.0646846	0.375	Peripheral nodes	Proteobacteria	Methylosinus
B	OTU0437	0.00274902	5	25.2107	458	0.0761718	0.1	3	-1.13914	0.56	Peripheral nodes	Proteobacteria	Janthinobacterium
B	OTU0444	0.00265305	3	6.61546	42	0.015333	0.333333	1	-0.319438	0	Peripheral nodes	Proteobacteria	Gammaproteobacteria_unclassified
B	OTU0453	0.0023994	8	259.244	1095	0.0563339	0.0714286	3	-0.769686	0.5	Peripheral nodes	Proteobacteria	Sphingomonas
B	OTU0461	0.00228285	4	120.983	420	0.015481	0	0	0.452792	0	Peripheral nodes	Actinobacteria	Gaiellales_unclassified
B	OTU0462	0.00252965	9	91.4873	471	0.12178	0.388889	4	0.612372	0.37037	Peripheral nodes	Proteobacteria	Janthinobacterium
B	OTU0489	0.00228285	8	57.0886	389	0.0846997	0.25	3	-0.0307875	0.40625	Peripheral nodes	Proteobacteria	Roseomonas
B	OTU0495	0.00220744	13	361.177	1890	0.165867	0.179487	2	0.811107	0.769231	Connectors	Verrucomicrobia	Akkermansia
B	OTU0502	0.0020909	3	44.547	178	0.0147088	0.333333	0	-0.582162	0.444444	Peripheral nodes	Proteobacteria	Acetobacteraceae_unclassified
B	OTU0504	0.00049359	16	341.928	3313	0.263486	0.175	1	-0.319438	0.71875	Connectors	Proteobacteria	Rhodobacter
B	OTU0522	0.00204291	14	201.087	1240	0.153853	0.131868	3	1.44701	0.44898	Peripheral nodes	unclassified	unclassified
B	OTU0537	0.00103517	3	42.8798	143	0.0298648	0	0	-0.582162	0.444444	Peripheral nodes	Proteobacteria	Acinetobacter
B	OTU0579	0.000692397	9	142.425	1082	0.113716	0.222222	4	0.612372	0.345679	Peripheral nodes	Proteobacteria	Acinetobacter
B	OTU0593	0.0016453	4	13.7639	94	0.0502068	0.166667	0	-0.0646846	0.375	Peripheral nodes	Actinobacteria	Actinobacteria_unclassified
B	OTU0644	0.00143964	2	11.1701	65	0.0234949	0	4	-1.25877	0	Peripheral nodes	Candidatus_Saccharibacteria	Candidatus_Saccharibacteria_unclassified
B	OTU0697	0.00130938	13	148.928	1802	0.230154	0.230769	3	0.338662	0.650888	Connectors	unclassified	unclassified
B	OTU0712	0.00127511	5	18.132	143	0.0230739	0.1	1	0.83054	0	Peripheral nodes	Chloroflexi	Caldilinea
B	OTU0715	0.00121341	8	219.157	883	0.0655486	0	0	1.48775	0.375	Peripheral nodes	Proteobacteria	Betaproteobacteria_unclassified
B	OTU0768	0.00106259	7	234.019	2855	0.0695877	0.047619	1	0.83054	0.408163	Peripheral nodes	Firmicutes	Streptococcus
B	OTU0836	0.000973469	2	0.745966	9	0.0065727	0	2	-0.324443	0	Peripheral nodes	Proteobacteria	Hyphomicrobium
B	OTU0857	0.000884349	11	163.526	1708	0.148756	0.145455	4	0.9866	0.429752	Peripheral nodes	Bacteroidetes	Wautersiella
B	OTU0862	0.000692397	17	497.139	4290	0.221386	0.0661765	4	1.73506	0.553633	Peripheral nodes	Actinobacteria	Corynebacterium
B	OTU0867	0.000850072	8	285.543	1609	0.081224	0.0357143	4	-0.51031	0.65625	Connectors	Planctomycetes	Planctomycetales_unclassified
B	OTU0879	0.000774662	1	0	0	0.00650265	0	0	-1.09964	0	Peripheral nodes	Proteobacteria	Deltaproteobacteria_unclassified
B	OTU0912	0.000836361	12	340.985	2064	0.105435	0.0606061	4	0.612372	0.597222	Peripheral nodes	Planctomycetes	Planctomycetales_unclassified
B	OTU0921	0.000377048	13	262.044	2707	0.133977	0.141026	3	-0.0307875	0.639053	Connectors	Proteobacteria	Alphaproteobacteria_unclassified
B	OTU1058	0.000637554	13	182.918	2204	0.214576	0.115385	3	0.338662	0.650888	Connectors	Actinobacteria	Arthrobacter
B	OTU1065	0.000630698	13	172.942	1576	0.206087	0.24359	3	1.44701	0.378698	Peripheral nodes	Proteobacteria	Pseudomonas
B	OTU1198	0.000473024	3	16.9298	121	0.0116556	0	0	-0.582162	0.444444	Peripheral nodes	Proteobacteria	Bdellovibrio
B	OTU1276	0.000411325	13	167.06	1649	0.204761	0.115385	3	0.708111	0.568047	Peripheral nodes	Candidatus_Saccharibacteria	Candidatus_Saccharibacteria_unclassified
B	OTU1546	0.000198807	5	118.135	506	0.022482	0	1	0.83054	0	Peripheral nodes	Firmicutes	Bacillus

## Sheet: Table S5
Table S5 List of antibodies used for western blots
Number	Antibody	Company	Dilution
1	Claudin15 (ab215354)	Abcam	1:1000
2	Occludin (WL01996)	WANLEBIO	1:1500
3	Zo-1 (WL03419)	WANLEBIO	1:500
4	β-tubulin (WL01931)	WANLEBIO	1:3000
